# Supplementary material for: Thermodynamic Genome-Scale Metabolic Modeling of Metallodrug Resistance in Colorectal Cancer
Source: Cancers (Basel). 2021 Aug 17;13(16):4130. doi: 10.3390/cancers13164130 (PMC8391396; doi:10.3390/cancers13164130)
Supplement: Supplementary file 1 [file cancers-13-04130-s001.zip]

Archive with 1 entries (1 files):
- cancers-1292721- suppl updated.pdf
